# Supplementary material for: Nanoplastics Elicit Stage-Specific Physiological, Biochemical, and Gut Microbiome Responses in a Freshwater Mussel
Source: Toxics. 2025 May 5;13(5):374. doi: 10.3390/toxics13050374 (PMC12115734; doi:10.3390/toxics13050374)
Supplement: Supplementary file 1 [file toxics-13-00374-s001.zip]

Archive with 3 entries (3 files):
- toxics-3529729-Supplementary material.pdf
- toxics-3529729-Figure_S2.jpg
- toxics-3529729-Figure_S1.jpg
